# Supplementary material for: The utility of extended differential parameters as a biomarker of bacteremia at a tertiary academic hospital in persons with and without HIV infection in South Africa
Source: PLoS One. 2022 Feb 17;17(2):e0262938. doi: 10.1371/journal.pone.0262938 (PMC8853519; doi:10.1371/journal.pone.0262938)
Supplement: S1 Dataset — (XLSX) [file pone.0262938.s007.xlsx]

## Sheet: Sheet1
Sample number	Age (years)	Patient gender (M=1, F=2, 3= unknown)	Oncology patient	CRP (mg/L)	Pct (ug/L)	Bacteraemic (1= y)	Other culture pos (1= Y)	No bacterial infection (1=y)	WCC (x10^9/L)	Auto Neut (%)	Auto Lymph (%)	Auto Mono (%)	Auto Eos (%)	Auto Baso (%)	Auto IG %	Auto IG # (absolute)	[NE-SFL(ch)]	[NE-WY]	[MO-Y(ch)]	Average MANUAL IG %	Average IG #	Neut CD64 MFI	Mono CD64 MFI	Lymph CD64 MFI	Neut CD64: Lymph CD64	Neut CD64:Mono CD64	Neut HLA-DR	MonoCD64:LCD64	Mono HLD-DR	Lymph HLA-DR	monoHLA-DR:Neut HLA-DR	Neut CD64:MonoHLA-DR	HIV status (1=Pos, 2=N)	CD4 (cells/uL)	Viral load (copies/ml) (LDL= lower than detectable limit)
1	0	2	0			0	0	1	13.96	64.7	24.4	7.3	0.4	0.5	2.7	0.38	38.9	823	79.5	1.5	0.2094	0.286	3.21	0.102	2.80392	0.0890966	0.291	31.4706	1.11	5.81	3.81443	0.257658
76	1-30 days	2	0	52		0	0	0	10.34	61.7	27.9	7.3	0.3	0.7	2.1	0.22	45.2	796	84.7	2	0.2068	0.424	2.32	0.102	4.15686	0.182759	0.517	22.7451	0.194	20.5	0.375242	2.18557
2	1-30 days	2	0	1		0	0	1	20.74	65.2	21.1	9.3	1.9	0.4	2.1	0.44	41.8	742	91.1	0	0	0.102	1.9	0.102	1	0.0536842	0.256	18.6275	4.44	13.1	17.3438	0.022973	2
34	1-30 days	1	0	5		0	0	1	11.21	49.9	37.1	8.7	2.8	0.6	0.9	0.1	41.4	676	82.1	1.5	0.16815	0.561	3.74	0.102	5.5	0.15	0.268	36.6667	2.83	5.36	10.5597	0.198233
147	1-30 days	2	0			0	0	0	16.44	31.8	40.1	22.6	4.2	0.2	1.1	0.18	44.7	716	89.6	0	0	1.05	4.85	0.102	10.2941	0.216495	0.247	47.549	2.91	10.3	11.7814	0.360825
3	1-3 mths	1	0	12		0		0	36.62	48	22.3	24.7	0.1	0.2	4.7	1.72	48.7	636	110.8	4.75	1.73945	1.24	2.86	0.102	12.1569	0.433566	0.234	28.0392	0.702	4.13	3	1.76638	2
65	4-6 mths	2	0	105		0	0	0	14.03	75.1	14.8	7.8	1.2	0.2	0.9	0.13	55.9	679	110.8	0	0	1.05	8.71	0.102	10.2941	0.120551	0.208	85.3922	0.417	6.08	2.00481	2.51799	2
80	4-6 mths	2	0	24		0	0	0	17.9	44.4	44.8	8.3	1.8	0.3	0.4	0.08	52	653	109.1	0	0	1.13	7.34	0.102	11.0784	0.153951	0.205	71.9608	3.07	10.8	14.9756	0.368078
85	7-12 mths	2	0		3.06	0	1	0	15.57	65.1	17.9	9.3	0.1	0.4	7.2	1.12	56.5	1080	107.3	1.5	0.23355	0.689	1.55	0.102	6.7549	0.444516	0.377	15.1961	1.21	7.41	3.20955	0.569421	2
127	7-12 mths	2	0			0	1	0	33.57	71.1	22.1	4.9	0.1	0.3	1.5	0.50	48.3	807	103.1	0.25	0.083925	2.28	5.12	0.102	22.3529	0.445312	0.241	50.1961	1.06	6.71	4.39834	2.15094
64	2	2	1			0	0	1	2.98	51	28.2	18.8	0.7	0	1.3	0.04	46.5	816	109.5	1	0.0298	0.551	4.4	0.102	5.40196	0.125227	0.238	43.1373	3.33	3.54	13.9916	0.165465	2
69	2	2	1	76	0.86	1	0	0	2.41	43.6	24.9	20.7	0.4	0.4	10	0.24	55.1	1180	113.9	0.75	0.018075	3.48	9.88	0.102	34.1176	0.352227	0.342	96.8627	4.77	5.12	13.9474	0.72956	2
31	3	1	0		8.32	0	1	0	17.06	71.9	18.3	8.6	0	0.1	1.1	0.19	53	660	97.1	0.25	0.04265	1.24	2.32	0.102	12.1569	0.534483	0.321	22.7451	0.391	7.54	1.21807	3.17136	2
7	4	1	1			0	0	0	1.28	39	30.5	6.3	23.4	0.8	0	0	51.5	621	40.5	0	0	0.142	2.91	0.102	1.39216	0.0487973	0.283	28.5294	1.2	2.22	4.24028	0.118333
71	4	2	1	237	0.51	0	0	0	4.15	55.9	34	9.2	0.7	0	0.2	0.01	48.1	645	101.7	0	0	1.05	6.53	0.102	10.2941	0.160796	0.208	64.0196	11.8	8.4	56.7308	0.0889831
10	5	2	0			0	0	0	1.87	64.7	27.8	7	0	0	0.5	0.01	65.1	722	113	7.5	0.14025	1.44	9.97	0.102	14.1176	0.144433	0.241	97.7451	0.481	0.182	1.99585	2.99376	2
82	5	2	0		0.37	0	1	0	16.33	55.7	24.1	3.3	1.7	0.4	14.8	2.41	52.7	1405	121.2	7.25	1.18392	0.169	2.83	0.102	1.65686	0.0597173	0.224	27.7451	2.12	5.61	9.46429	0.079717
107	5	2	0		0.37	0	1	0	21.65	73.1	14.3	8.4	0.2	0.3	3.7	0.80	46.8	940	47.3	2.5	0.54125	0.102	2.83	0.102	1	0.0360424	0.179	27.7451	1.37	4.09	7.65363	0.0744526
146	5	2	0			1	0	0	23.7	61.0	7.0	3.4	25.4	0.2	3	0.71	75.5	808	122.7	7.5	1.7775	3.81	6.47	0.102	37.3529	0.588872	0.278	63.4314	0.677	4.09	2.43525	5.62777	1	95	197530
148	5	1	0			0	0	0	13.66	87.4	8.9	2.9	0.0	0.1	0.7	0.10	50.8	689	115.7	0	0	0.789	7.61	0.102	7.73529	0.103679	0.197	74.6078	1.63	4.09	8.27411	0.484049	2
103	6	2	1	14		0	0	0	5.27	12.2	25.6	60.9	0.0	0.4	0.9	0.05	91.6	1332	113.2	0	0	2.1	1.58	0.102	20.5882	1.32911	0.391	15.4902	0.546	4.56	1.39642	3.84615
62	7	1	0			0	1	0	16.57	50.5	37.6	9	2.2	0.3	0.4	0.07	45	622	92.6	0	0	0.261	5.17	0.102	2.55882	0.0504836	0.243	50.6863	3.71	6.89	15.2675	0.0703504	2
83	9	2	0			0	1	0	5.92	79.4	16.0	2.4	0.2	0.3	1.7	0.10	46.9	661	95.5	0.75	0.0444	1.26	9.36	0.102	12.3529	0.134615	0.301	91.7647	1.56	1.16	5.18272	0.807692
88	11	1	1			0	0	1	6.16	41.9	42.9	7.1	7.3	0.3	0.5	0.03	48.2	663	107.2	0	0	0.108	6.3	0.102	1.05882	0.0171429	0.216	61.7647	5.66	1.66	26.2037	0.0190813	2
57	13	2	1			0	0	1	4.28	43.5	51.2	3.7	0.2	0.9	0.5	0.02	57.1	788	96	0	0	1.62	7.21	0.102	15.8824	0.224688	0.241	70.6863	2.3	10.3	9.54357	0.704348	2
14	16	2	0	71	0.11	0	0	0	6.98	71.4	20.2	7.4	0.1	0.3	0.6	0.04	46.7	664		0	0	0.647	5.03	0.102	6.34314	0.128628	0.238	49.3137	3.39	6.08	14.2437	0.190855
30	16	2	0	73	0.1	0	0	0	8.49	68.5	23.4	6.4	0.9	0.1	0.7	0.06	47	660		0.5	0.04245	0.63	4.94	0.102	6.17647	0.12753	0.245	48.4314	3.04	5.46	12.4082	0.207237
86	17	1	1	92		1	0	0	4.94	74.9	9.1	13.4	0.0	0.2	2.4	0.12	59.9	834	118.5	1	0.0494	2.99	9.7	0.102	29.3137	0.308247	0.321	95.098	2.66	5.26	8.2866	1.12406	2
51	18	2	0	122		1	0	0	5.59	77.2	12.5	6.6	0.7	0.7	2.3	0.13	56.7	882	71	4	0.2236	3.91	14.9	0.102	38.3333	0.262416	0.299	146.078	1.53	2.12	5.11706	2.55556
55	19	2	0	102	1.14	0	1	0	8.91	64.2	25.7	8.4	0.8	0.3	0.6	0.05	45.2	663	100.9	0	0	0.895	6.24	0.102	8.77451	0.143429	0.207	61.1765	3.12	4.02	15.0725	0.286859	2
87	21	2	0	64		0	0	0	7.59	74.2	15.8	8.7	0.1	0.4	0.8	0.06	49.8	643	111.1	0	0	0.102	6.3	0.102	1	0.0161905	0.205	61.7647	1.18	4.2	5.7561	0.0864407	2
106	21	2	0		0.1	0	0	1	15.3	79.7	14.4	4.2	0.6	0.3	0.8	0.12	46.2	693	115.8	0	0	0.299	3.45	0.102	2.93137	0.0866667	0.218	33.8235	0.481	4.17	2.20642	0.621622	1	825	207
77	22	2	0	448		0	1	0	11.97	79.8	6.9	3.5	0.6	0.5	8.7	1.04	89.8	902	122.9	41.5	4.96755	2.36	9.36	0.102	23.1373	0.252137	0.304	91.7647	0.761	0.42	2.50329	3.10118	1	130	Rejected
8	23	1	0			0	0	1	14.43	80	11.3	8	0.1	0.3	0.3	0.05	61.6	731	107	2.5	0.36075	0.102	3.91	0.102	1	0.026087	0.238	38.3333	0.299	0.168	1.2563	0.341137
32	23	2	0	275	42.76	1	0	0	20.09	91.1	3.2	3.1	0.2	0.2	2.2	0.44	57.8	797	117.4	0	0	0.962	4.2	0.102	9.43137	0.229048	0.263	41.1765	1.32	4.13	5.01901	0.728788	1	93	5840
115	23	1	0	326		0	0	0	9.9	77.9	11.5	9.0	0.4	0.3	0.9	0.09	53.6	802	103.8	0	0	0.531	4.48	0.102	5.20588	0.118527	0.31	43.9216	0.728	5.61	2.34839	0.729396
58	24	1	0	5		0	0	1	7.04	55.9	31.4	9.8	2.1	0.4	0.4	0.03	44.8	648	100.9	0	0	0.102	2.75	0.102	1	0.0370909	0.226	26.9608	1.63	5.46	7.21239	0.0625767
139	24	2	0	36	0.25	0	0	0	9.44	45.9	41.1	9.9	0.1	0.5	2.5	0.24	51.8	734	110.7	1.5	0.1416	0.371	3.15	0.102	3.63725	0.117778	0.214	30.8824	1.44	3.64	6.72897	0.257639	2
81	25	2	0	288	0.24	0	0	0	9.65	76.7	9.8	10.5	0.5	0.2	2.3	0.22	51.6	621	109.9	3.25	0.313625	1.01	10.5	0.102	9.90196	0.0961905	0.259	102.941	1.65	2.36	6.37066	0.612121
99	25	2	0	271	0.33	0	0	0	11.15	76.3	10.1	8.7	0.5	0.2	4.2	0.47	51	687	108.8	2.75	0.306625	0.953	10.1	0.102	9.34314	0.0943564	0.256	99.0196	1.38	2.47	5.39062	0.69058	1	238	144000
101	25	2	0	133	1.13	0	0	0	13.84	77.3	15.8	5.0	0.7	0.3	0.9	0.12	43.3	647	101.5	0	0	0.546	4.44	0.102	5.35294	0.122973	0.261	43.5294	0.997	5.97	3.81992	0.547643
110	25	1	0	86		0	1	0	10.38	87.5	6.1	4.7	0.0	0.2	1.5	0.16	46.7	793	100.9	0.25	0.02595	1.1	1.68	0.102	10.7843	0.654762	0.228	16.4706	0.271	1.42	1.1886	4.05904	1	47	1070000
79	26	2	0	154		0	0	0	14.12	65.1	23.7	10	0	0.1	1.1	0.16	48.4	640	108.7	0.5	0.0706	1.45	8.79	0.102	14.2157	0.16496	0.22	86.1765	2.49	2.47	11.3182	0.582329	2
84	26	2	0	161		0	0	0	5.43	34.2	37.9	26.0	0.2	0.2	1.5	0.08	58.6	733	126.7	1.25	0.067875	3.84	16.6	0.102	37.6471	0.231325	1.32	162.745	6.36	1.34	4.81818	0.603774	1		not done
61	27	2	0	255		0	1	0	11.9	72.2	18.9	6.1	1.3	0.2	1.3	0.16	45.9	611	102.1	0.75	0.08925	0.526	8.1	0.102	5.15686	0.0649383	0.218	79.4118	2.41	1.74	11.055	0.218257	1	466	375
120	27	2	0	15	0.06	0	0	1	7.22	61.8	26.5	10.9	0.0	0.1	0.7	0.05	48.6	617	115.8	0	0	0.161	5.08	0.102	1.57843	0.0316929	0.214	49.8039	3.67	6.96	17.1495	0.0438692	1
53	28	1	0	139		0	1	0	16.62	85.9	3.2	6.9	0	0.1	3.9	0.65	57.2	821	125.8	2	0.3324	1.28	7.61	0.102	12.549	0.1682	0.273	74.6078	1.06	1.87	3.88278	1.20755	1	2	782000
56	28	2	0	104	2.08	0	1	0	10.49	69	24.8	4.9	0.7	0.1	0.5	0.05	43.9	638	103.3	0	0	0.546	5.61	0.102	5.35294	0.0973262	0.252	55	0.936	4.24	3.71429	0.583333
112	28	2	0	117		1	0	0	15.17	91.2	5.2	2.2	0.2	0.3	0.9	0.13	54.8	840	100.4	0	0	0.203	0.761	0.102	1.9902	0.266754	0.318	7.46078	0.318	2.54	1	0.638365	2
118	28	2	0	190	0.11	0	0	0	17.7	81.0	11.8	5.1	1.0	0.2	0.9	0.16	44.3	654	115.2	0	0	1.53	5.66	0.102	15	0.270318	0.228	55.4902	0.485	1.56	2.12719	3.15464	2		LDL
136	28	2	0	93		1	0	0	23.88	93.7	2.3	2.3	0.2	0.1	1.4	0.33	48.1	769	94.2	0.5	0.1194	0.208	1.14	0.102	2.03922	0.182456	0.176	11.1765	0.273	1.92	1.55114	0.761905	2
142	28	2	0	110		1	0	0	21.26	89.9	3.9	2.6	0.0	0.1	3.5	0.74	40.8	759	95	2	0.4252	0.187	2.3	0.102	1.83333	0.0813043	0.21	22.549	0.354	3.21	1.68571	0.528249	2
129	29	1	0	28		0	1	0	15.78	87.9	5.7	3.2	0.3	0.4	2.5	0.39	65.5	962	142.8	5.5	0.8679	1.9	10.3	0.102	18.6275	0.184466	0.245	100.98	0.541	2.1	2.20816	3.51201
144	29	2	0	114	0.05	0	0	0	12.58	77.6	16.1	5.2	0.3	0.3	0.5	0.06	49.3	629	98.9	0	0	0.747	6.83	0.102	7.32353	0.10937	0.238	66.9608	0.734	4.4	3.08403	1.01771
108	30	1	0	226		0	0	0	7.11	56.6	23.1	12.9	3.4	1.0	3	0.21	43.4	714	105.5	0.5	0.03555	1.19	4.24	0.102	11.6667	0.28066	0.266	41.5686	3.01	4.52	11.3158	0.395349
39	32	2	0	68	10.86	0	1	0	14.62	88.5	7.7	2.9	0	0.1	0.8	0.11	48.1	707	107	1	0.1462	0.456	5.76	0.102	4.47059	0.0791667	0.271	56.4706	0.818	4.2	3.01845	0.557457
42	32	2	0	99	2.54	0	0	0	4.81	73.4	16	5.6	0.2	0.6	4.2	0.2	47.3	993	47.2	0	0	2.54	10.7	0.102	24.902	0.237383	0.398	104.902	2.88	5.03	7.23618	0.881944	1	41	1080
60	32	2	0	255	202.76	1	0	0	41.97	93.9	1.9	1.2	0.3	0.3	2.4	0.99	63.9	1002	114	7.5	3.14775	2.86	6.96	0.102	28.0392	0.41092	0.304	68.2353	1.94	4.13	6.38158	1.47423	2
67	32	1	0	307		1	0	0	2.46	88.7	9.3	1.2	0	0.4	0.4	0.01	54.6	879	51	0	0	4.94	6.24	0.102	48.4314	0.791667	0.398	61.1765	0.522	3.27	1.31156	9.4636
91	32	3	0	321		1	0	0	5.85	87.8	7.4	1.7	0.5	0.9	1.7	0.10	60.7	1186	104.2	8	0.468	2.8	3.04	0.102	27.451	0.921053	0.413	29.8039	0.388	2.61	0.939467	7.21649
104	32	2	0			0	0	0	10.51	73.1	4.6	1.5	0.1	0.4	20.3	2.13	56.8	1355	126.7	8.75	0.919625	11.2	15.6	0.102	109.804	0.717949	0.417	152.941	2.1	3.71	5.03597	5.33333	1	19	3100000
113	32	1	0			0	1	0	5.14	79.1	13.6	1.6	0.0	0.4	5.3	0.27	61.7	876		2.25	0.11565	12.6	15.3	0.102	123.529	0.823529	2.68	150	2.86	1.18	1.06716	4.40559	1	60	10900
116	32	2	0	38		0	0	0	6.19	70.7	12.8	9.2	0.8	0.8	5.7	0.35	51	1039	124.5	2.75	0.170225	2.26	9.88	0.102	22.1569	0.228745	0.345	96.8627	5.22	3.64	15.1304	0.43295
134	33	1	0	67		0	0	0	7.25	57.1	32.8	8.6	0.0	0.7	0.8	0.06	49.4	627	109.8	0	0	0.102	8.1	0.102	1	0.0125926	0.19	79.4118	1.87	2.18	9.84211	0.0545455	1	421	2160
66	34	1	0	23		0		0	2.49	65	20.5	13.7	0	0.4	0.4	0.01	44.7	604	99.1	0	0	0.818	8.25	0.102	8.01961	0.0991515	0.318	80.8824	3.81	2.14	11.9811	0.214698	1	41	210000
93	34	2	0	234		1	0	0	8.26	86.3	5.3	5.9	0.2	0.4	1.9	0.16	72.2	804	112.9	5.25	0.43365	1.29	4.81	0.102	12.6471	0.268191	0.268	47.1569	0.468	2.63	1.74627	2.75641	1	4	167
137	34	1	0		18.75	0	1	0	5.8	76.9	12.1	7.6	2.2	0.3	0.9	0.05	53.3	637	115.7	0	0	0.417	4.6	0.102	4.08824	0.0906522	0.254	45.098	0.494	1.23	1.94488	0.84413	1	491	186
11	35	1	0	67		0	0	0	7.12	87.9	7.2	3.5	0	0	1.4	0.1	61	837	117	2.5	0.178	0.184	2.12	0.102	1.80392	0.0867925	0.288	20.7843	0.312	0.165	1.08333	0.589744	1	74	133
54	35	2	0		91.76	1	0	0	2.78	82	11.5	3.6	1.8	0.4	0.7	0.02	80.7	682	100.4	0	0	4.72	6.53	0.102	46.2745	0.722818	0.336	64.0196	0.46	6.24	1.36905	10.2609	1	64	62
5	36	2	0	169	0.12	0	0	0	12.59	76.9	14.2	6.3	1	0.3	1.3	0.16	48.7	636	110.8	0	0	0.197	4.48	0.102	1.93137	0.0439732	0.241	43.9216	0.761	5.22	3.15768	0.25887
36	37	2	0	34		0	1	0	3.77	71.4	6.6	3.4	0.3	0.3	18	0.68	52	1384	104.4	2.25	0.084825	0.653	1.8	0.102	6.40196	0.362778	0.296	17.6471	2.93	3.18	9.89865	0.222867	1	28	2855
44	37	1	0		47.15	1	0	0	5.77	86.2	9.2	3.8	0.2	0.3	0.3	0.02	50.9	668	111.7	1	0.0577	1.1	4.13	0.102	10.7843	0.266344	0.212	40.4902	0.741	3.15	3.49528	1.48448	1	406	90
37	38	1	0		0.57	0	0	0	6.7	71.2	20.1	5.5	1.5	0.4	1.3	0.09	57.3	611	116	2	0.134	0.641	4.24	0.102	6.28431	0.151179	0.304	41.5686	0.895	4.02	2.94408	0.716201
74	38	2	0	359	99.04	1	0	0	8.37	56.7	10.3	1.8	24.7	0.5	6	0.5	70.4	795	138.2	2.25	0.188325	1.26	1.9	0.102	12.3529	0.663158	0.252	18.6275	0.413	1.13	1.63889	3.05085
12	40	2	0	341	1.18	0	1	0	6.75	90.7	4.4	3	0	0.1	1.8	0.12	47.9	834	124.5	0.75	0.050625	2.49	6.02	0.102	24.4118	0.413621	0.296	59.0196	0.402	0.177	1.35811	6.19403	1	28	684000
16	40	2	0	150		0	0	0	2.37	79.3	11.4	3.4	3.4	0.4	2.1	0.05	54.8	785	149	1	0.0237	6.53	19	0.102	64.0196	0.343684	1.34	186.275	1.45	3.91	1.08209	4.50345	1	28	684000
19	40	1	0	234		0	0	0	8.38	56.1	22.8	16.1	0.1	0.2	4.7	0.39	49.9	842	123.6	1.25	0.10475	2.41	8.87	0.102	23.6275	0.271702	0.367	86.9608	0.855	2.36	2.3297	2.81871	1	95	202000
43	40	2	0	33		0	0	0	17.55	91.9	5.8	1.3	0	0.1	0.9	0.15	47.4	864	117.4	1.5	0.26325	0.49	5.61	0.102	4.80392	0.087344	0.187	55	0.683	4.28	3.65241	0.717423	1	143	71
9	41	2	0	321		0	1	0	11.71	86	7.1	4.6	0.6	0.3	1.4	0.16	54.4	736	101	1	0.1171	0.28	0.997	0.102	2.7451	0.280843	0.254	9.77451	0.261	0.152	1.02756	1.0728	1	69	226
18	41	1	0	85		0	0	0	8.78	85.2	10.7	2.3	0	0.2	1.6	0.14	53.1	678	122.3	0.5	0.0439	4.99	12.8	0.102	48.9216	0.389844	0.448	125.49	1.62	2.38	3.61607	3.08025	1	70	445000
52	41	2	0			0	0	0	7.76	38.4	50.5	5.7	4.5	0.6	0.3	0.02	46.8	727	102.9	0	0	0.536	8.4	0.102	5.2549	0.0638095	0.224	82.3529	2.07	2.66	9.24107	0.258937	1	215	LDL
124	41	1	0	158		0	1	0	17.28	76.0	17.4	4.0	0.1	0.1	2.4	0.42	53	755	95.3	0.75	0.1296	0.398	3.67	0.102	3.90196	0.108447	0.201	35.9804	0.741	2.49	3.68657	0.537112	2
41	42	1	0	304		0	0	0	9.1	85.7	11.1	1.4	0	0.2	1.6	0.15	52	905	134.6	0.75	0.06825	8.18	14	0.102	80.1961	0.584286	0.586	137.255	2.14	2.24	3.65188	3.82243	1	70	445000
46	42	1	0	211	0.62	0	0	0	7.45	56.8	25.4	16.4	0	0.3	1.1	0.08	50	679	122.3	0.75	0.055875	4.4	23.8	0.102	43.1373	0.184874	0.381	233.333	4.56	1.56	11.9685	0.964912	1	192	986
17	43	2	0	75	0.05	0	0	0	5.2	73.1	16.7	9.8	0	0	0.4	0.02	49.4	689	112.3	0	0	0.97	14.5	0.102	9.5098	0.0668966	0.249	142.157	2.54	2.68	10.2008	0.38189	1	102	353000
100	43	1	0	242		0	0	0	4.61	67.2	17.8	5.2	0.0	0.0	9.8	0.45	56.8	863	105.5	1.5	0.06915	1.97	3.81	0.102	19.3137	0.51706	0.364	37.3529	1.45	1.04	3.98352	1.35862	1	51	415095
49	44	1	0	268		0	0	0	1.03	55.4	39.8	1.9	0	1.9	1	0.01	65.3	981	131	0	0	7.96	20.5	0.102	78.0392	0.388293	0.354	200.98	0.721	4.36	2.03672	11.0402	1	2	3010
123	44	2	0	68		0	1	0	11.79	88.1	5.7	3.8	0.1	0.2	2.1	0.25	51.1	704	117.4	1.75	0.206325	1.62	2.08	0.102	15.8824	0.778846	0.275	20.3922	0.477	1.77	1.73455	3.39623	1	51	649000
135	44	1	0	150		0	0	0	10.55	92.9	4.5	1.3	0.1	0.3	0.9	0.10	45.4	661	91.3	0	0	0.102	5.03	0.102	1	0.0202783	0.155	49.3137	0.715	3.18	4.6129	0.142657
73	45	2	0	183		0	0	0	5.51	79.4	4.9	9.1	0.0	0.2	6.4	0.35	66.3	890	120.9	1	0.0551	1.97	8.48	0.102	19.3137	0.232311	0.336	83.1373	5.26	3.18	15.6548	0.374525	1	5	Not done
70	46	2	0			0	0	0	6.13	52.7	37.4	9.3	0	0.3	0.3	0.02	45.7	591	98.4	0	0	0.102	3.3	0.102	1	0.0309091	0.216	32.3529	2.05	3.07	9.49074	0.0497561	2
33	47	1	0	273		0	0	0	11.61	94	3.9	1	0.1	0.1	0.9	0.11	87.7	764	86.9	3.5	0.40635	2.38	3.24	0.102	23.3333	0.734568	0.342	31.7647	0.494	3.07	1.44444	4.81781
114	47	2	0	228	67.25	1	0	0	5.01	89.6	3.8	4.2	0.0	0.2	2.2	0.11	57	1087	94.2	1.5	0.07515	1.21	3.64	0.102	11.8627	0.332418	0.286	35.6863	0.581	1.61	2.03147	2.08262	1	58	97400
29	48	2	0	433		0	0	0	14.88	46.3	2.4	6.1	43.3	0.3	1.6	0.24	70.4	454	104.6	1.5	0.2232	0.911	2.88	0.102	8.93137	0.316319	0.266	28.2353	0.377	2.32	1.41729	2.41645	1	26	54600
97	48	2	0	218		0	0	0	6.15	48.7	43.7	3.6	0.0	0.3	3.7	0.23	63.8	972	127.1	1.5	0.09225	1.94	6.53	0.102	19.0196	0.29709	0.252	64.0196	1.71	4.48	6.78571	1.1345
21	49	2	0	66		0	0	0	4.49	63.3	28.1	8	0	0.2	0.4	0.02	48.7	575	106.5	0	0	0.247	8.25	0.102	2.42157	0.0299394	0.23	80.8824	3.95	3.45	17.1739	0.0625316
13	50	1	0	70		0	0	0	9.5	76	12.6	10.5	0.1	0.4	0.4	0.04	48.9	592	103.8	0.25	0.02375	1.58	10.6	0.102	15.4902	0.149057	0.256	103.922	0.46	0.182	1.79688	3.43478	2
45	50	2	0			0	0	0	5.7	91.7	1.2	4.2	0	0.4	2.5	0.14	65.5	763	112.4	1.5	0.0855	1.61	8.25	0.102	15.7843	0.195152	0.259	80.8824	0.84	3.48	3.24324	1.91667	1	8	1180000
125	50	1	0			0	1	0	7.38	55.4	33.3	8.9	1.2	0.9	0.3	0.02	52.5	648	108.3	0	0	0.201	6.53	0.102	1.97059	0.030781	0.252	64.0196	3.07	1.8	12.1825	0.0654723	1	160	Rejected
89	51	2	0	32		0	0	0	24.5	78.3	16.6	3.9	0.0	0.1	1.1	0.27	48.1	603	105.5	0.5	0.1225	0.254	4.2	0.102	2.4902	0.0604762	0.31	41.1765	2.41	5.97	7.77419	0.105394	1	1497	<50
109	54	1	0	104		0		0	9.11	90.4	7.1	1.9	0.0	0.1	0.05	0.05	45.4	683	94.5	0	0	0.256	1.43	0.102	2.5098	0.179021	0.216	14.0196	0.252	2.38	1.16667	1.01587	1	53	LDL
68	55	2	0	44		0	0	0	17.31	83.4	11.1	3.9	0.1	0.1	1.4	0.24	45.7	678	102.1	1	0.1731	0.102	2.07	0.102	1	0.0492754	0.212	20.2941	1.34	2.96	6.32075	0.0761194		244	LDL
96	55	2	0	163		0	0	0	10.56	67.6	21.4	6.7	2.8	0.6	0.9	0.10	49.8	582	104.8	0	0	0.887	5.36	0.102	8.69608	0.165485	0.189	52.549	1.25	3.51	6.61376	0.7096	2
143	55	2	0	326	1.27	0	0	0	9.8	68.4	14.9	7.8	8.2	0.3	0.4	0.04	47.8	690	98.3	0	0	0.503	5.81	0.102	4.93137	0.0865749	0.254	56.9608	2.2	5.346	8.66142	0.228636
22	56	2	0	24		1	0	0	14.52	90.8	7.6	0.5	0.1	0.3	0.7	0.1	60.2	914	99.2	0.25	0.0363	3.91	3.95	0.102	38.3333	0.989873	0.299	38.7255	0.327	3.24	1.09365	11.9572	1
122	58	2	0	197	13.18	0	1	0	19.73	84.3	10.8	3.1	0.2	0.4	1.2	0.23	48.1	853	104	0	0	0.715	0.887	0.102	7.0098	0.806088	0.234	8.69608	0.226	1.66	0.965812	3.16372	1	279	LDL
117	59	2	0	113		0	0	0	10.65	90.1	4.1	4.5	0.6	0.2	0.5	0.05	49.7	643	106.4	0	0	1.09	7.08	0.102	10.6863	0.153955	0.241	69.4118	0.919	4.52	3.81328	1.18607	2
78	60	1	0	269		0		0	7.5	56.7	16.4	26.1	0	0	0.8	0.06	50.6	633	113.1	0	0	2.34	14.2	0.102	22.9412	0.164789	0.357	139.216	1.89	3.51	5.29412	1.2381	2
92	60	1	0	196		0	0	0	10.72	87.1	9.4	1.3	0.1	0.1	2	0.21	52.4	820	128.8	2	0.2144	0.288	1.48	0.102	2.82353	0.194595	0.586	14.5098	0.531	3.27	0.906143	0.542373
95	61	1	0	125		0	0	0	8.31	70.8	21.5	6.5	0.0	0.2	1	0.08	54.3	718	117.5	0.75	0.062325	7.08	23.4	0.102	69.4118	0.302564	0.288	229.412	5.92	1.04	20.5556	1.19595	2
98	61	2	0	30	5.42	0	1	0	7.73	73.7	15.0	4.4	1.3	0.3	5.3	0.41	49	775	113.3	3.25	0.251225	0.199	2.99	0.102	1.95098	0.0665552	0.208	29.3137	0.665	7.47	3.19712	0.299248
20	62	1	0	79		0	0	0	10.18	81.7	9	8.1	0.1	0.2	0.9	0.09	39.7	681	98.4	0	0	0.102	4.85	0.102	1	0.0210309	0.177	47.549	0.747	2.59	4.22034	0.136546	2
35	62	2	0		12.59	1	0	0	4.81	84.4	9.4	1	0.2	0.6	4.4	0.21	55.6	953	39	7	0.3367	0.149	1.71	0.102	1.46078	0.0871345	0.263	16.7647	0.436	6.08	1.65779	0.341743	1	741	LDL
121	62	2	0	195	0.47	0	1	0	9.15	59.7	21.1	12.1	4.2	1.0	1.9	0.17	41.9	669	96.4	0.5	0.04575	0.102	4.52	0.102	1	0.0225664	0.199	44.3137	2.99	4.72	15.0251	0.0341137
141	62	2	0	63		0	0	0	9.84	78.4	12.6	8.1	0.0	0.4	0.5	0.05	46.7	685	104.3	0	0	0.187	4.05	0.102	1.83333	0.0461728	0.243	39.7059	2.3	3.12	9.46502	0.0813043
48	64	2	0	288		0	0	0	13.67	84.5	7.3	6.9	0.4	0.1	0.8	0.11	45.2	686	102.1	2	0.2734	0.102	5.71	0.102	1	0.0178634	0.216	55.9804	0.818	6.02	3.78704	0.124694	2
131	64	2	0	77		0	0	0	4.78	86.8	4.8	1.7	1.3	0.0	5.4	0.26	56	839	54.5	4	0.1912	0.696	5.08	0.102	6.82353	0.137008	0.374	49.8039	1.92	1.38	5.13369	0.3625
24	65	1	0	291		0	0	0	7.4	88.9	7.4	1.9	0	0.3	1.5	0.11	62.3	722	124.3	0.75	0.0555	2.73	10.1	0.102	26.7647	0.270297	0.312	99.0196	0.728	3.3	2.33333	3.75	1	282	32
94	65	2	0	18		0	0	0	24.09	78.4	14.0	6.5	0.0	0.2	0.9	0.22	46.7	749	101.6	0	0	0.42	4.56	0.102	4.11765	0.0921053	0.273	44.7059	1.26	3.01	4.61538	0.333333
102	65	2	0	280	2.48	0	0	0	22.77	84.8	5.4	8.3	0.2	0.1	1.2	0.27	54.7	695	110.2	0.75	0.170775	0.485	5.81	0.102	4.7549	0.0834768	0.224	56.9608	0.671	3.95	2.99554	0.722802
47	66	2	0	122	0.03	0	1	0	8.64	73	17.9	7.3	0.8	0.3	0.7	0.06	50.8	886	102	0.5	0.0432	0.247	5.76	0.102	2.42157	0.0428819	0.224	56.4706	1.96	9.03	8.75	0.12602	2
75	66	2	0	50		1	0	0	11.95	85.5	5.9	4.9	1.7	0.4	1.6	0.19	46.2	692	109.9	1	0.1195	0.102	2.32	0.102	1	0.0439655	0.205	22.7451	1.77	3.64	8.63415	0.0576271
90	66	2	0	297		0	0	0	19.5	80.8	7.8	9.8	0.1	0.1	1.4	0.28	41.7	767	101.2	0	0	0.102	5.61	0.102	1	0.0181818	0.163	55	0.741	3.24	4.54601	0.137652
126	66	2	0	35		0	0	0	5.92	54.0	32.8	11.1	1.0	0.8	0.3	0.02	47	659	106.5	0	0	0.796	6.47	0.102	7.80392	0.123029	0.224	63.4314	3.61	1.99	16.1161	0.220499	2
28	67	1	0	96		0	0	0	3.46	72.8	15.6	8.4	1.2	0.6	1.4	0.05	43.5	759	108.6	1.25	0.04325	1.25	6.53	0.102	12.2549	0.191424	0.207	64.0196	3.67	4.64	17.7295	0.340599	1	169	LDL
128	67	1	0	230		1	0	0	10.76	86.9	5.9	5.6	0.5	0.4	0.7	0.07	47.7	650	118.6	0	0	1.33	8.48	0.102	13.0392	0.15684	0.238	83.1373	1.92	4.02	8.06723	0.692708
140	68	2	0	117	400	0	1	0	13.56	75.8	8.6	3.8	10.8	0.5	0.5	0.07	50	700	106.1	0	0	0.571	5.51	0.102	5.59804	0.10363	0.304	54.0196	1.97	5.46	6.48026	0.289848
23	69	2	0			0	0	0	6.84	82.1	9.2	7.9	0	0.1	0.7	0.05	43.7	733	104.4	0.25	0.0171	0.133	1.11	0.102	1.30392	0.11982	0.203	10.8824	0.911	4.44	4.48768	0.145993
50	70	2	0	141		0	0	0	8.04	75.1	16.5	5	2	0.5	0.9	0.07	47.7	692	108.1	0.25	0.0201	0.456	6.24	0.102	4.47059	0.0730769	0.207	61.1765	0.953	5.22	4.60386	0.478489	2
105	72	1	0	149		0	1	0	12.18	54.6	31.1	5.6	6.3	0.8	1.6	0.19	46.1	695	104.4	2.25	0.27405	0.374	7.15	0.102	3.66667	0.0523077	0.224	70.098	2.1	2.43	9.375	0.178095
145	72	2	0	20		0	0	0	11.61	73.6	15.5	9.6	0.0	0.3	1	0.12	46.7	664	100.4	0.25	0.029025	0.456	3.42	0.102	4.47059	0.133333	0.283	33.5294	1.89	3.12	6.67845	0.24127
149	72	1	0	320		0	0	0	18.78	94.6	2.1	1.5	0.1	0.5	1.2	0.22	68.7	743		1.5	0.2817	1.47	4.81	0.102	14.4118	0.305613	0.28	47.1569	0.468	0.911	1.67143	3.14103	1		Not done
6	74	1	0	9		0	0	1	4.29	44.1	37.1	17	0.9	0.7	0.2	0.01	42.8	841	107.8	0	0	0.102	4.68	0.102	1	0.0217949	0.197	45.8824	5.92	10.1	30.0508	0.0172297
40	78	2	0	434		1	0	0	8.28	86.6	4.6	4.1	4.1	0.1	0.5	0.04	81.5	994	113.4	16	1.3248	3.51	8.03	0.102	34.4118	0.437111	0.291	78.7255	3.27	3.95	11.2371	1.07339
111	81	2	0	10		0	0	1	9.71	68.5	24.1	5.7	0.9	0.3	0.5	0.05	44.5	876	103.8	0	0	0.102	1.9	0.102	1	0.0536842	0.199	18.6275	1.37	4.36	6.88442	0.0744526	2
133	82	2	0	58		0	0	0	15.34	64.7	28.3	5.8	0.4	0.2	0.6	0.09	51.8	676	112.1	0	0	0.116	4.02	0.102	1.13725	0.0288557	0.216	39.4118	0.911	2.47	4.21759	0.127333
4		1	0	40		1	0	0	11.26	78.1	10.7	9	0.4	0.6	1.2	0.14	56	1018	100.7	14	1.5764	3.95	16.1	0.102	38.7255	0.245342	0.293	157.843	5.36	9.7	18.2935	0.73694
15		1	0			0	0	0	15.76	69.3	23.5	5.1	1.4	0.2	0.5	0.08	49.2	670	94.5	0.5	0.0788	0.342	3.3	0.102	3.35294	0.103636	0.189	32.3529	1.38	6.24	7.30159	0.247826	2
25		1	0	29		0	0	0	14.88	80.1	11	8.1	0	0.1	0.7	0.1	43.9	638	110.8	0.25	0.0372	0.102	4.09	0.102	1	0.0249389	0.201	40.098	1.2	3.91	5.97015	0.085	2
26		1	0	211		0	1	0	28.39	77.9	10.5	6.2	0.1	0.2	5.1	1.46	54.8	950	132.6	1	0.2839	3.39	12	0.102	33.2353	0.2825	0.259	117.647	6.65	3.1	25.6757	0.509774	1	505	<20
27		2	0	82		0	1	0	15.7	50.6	32.1	13.6	0.3	0.3	3.1	0.48	54.9	893	110.3	1.25	0.19625	0.911	4.81	0.102	8.93137	0.189397	0.201	47.1569	1.11	5.51	5.52239	0.820721	2
38		3	0	187		0	1	0	16.45	86.3	5.2	4	0.1	0.1	4.3	0.71	52.8	833	97.3	0.75	0.123375	0.485	4.99	0.102	4.7549	0.0971944	0.259	48.9216	1.11	2.68	4.28571	0.436937	1	18	24700
59		3	0		0.62	0	0	0	9.67	71.1	20	4.7	1.4	0.4	2.4	0.23	48.3	642	103.7	1	0.0967	0.182	1.02	0.102	1.78431	0.178431	0.232	10	0.31	7.47	1.33621	0.587097
63		1	0	317		0	0	0	9.82	81.5	10.2	5.9	0	0.1	2.3	0.23	49.8	884	108.3	0.5	0.0491	1.05	4.72	0.102	10.2941	0.222458	0.245	46.2745	0.384	2.07	1.56735	2.73438
72		2	0	379		1	0	0	41.24	72.7	0.8	1.2	0.4	0.5	24.4	10.08	63.9	1799	111	0.5	0.2062	0.953	0.84	0.102	9.34314	1.13452	1.82	8.23529	1.14	1.84	0.626374	0.835965
119		3	0			0	0	0	4.16	86.8	8.7	2.9	0.0	0.2	1.4	0.06	54.4	772	133.9	0.75	0.0312	4.81	5.17	0.102	47.1569	0.930368	0.879	50.6863	1.11	3.95	1.2628	4.33333
130		3	0	8		0	0	1	13.22	85.2	9.3	4.8	0.0	0.2	0.5	0.06	46.4	646	108.9	0	0	0.201	3.64	0.102	1.97059	0.0552198	0.199	35.6863	1.14	3.42	5.72864	0.176316
132		2	0	282		0	0	0	10.54	71.9	19.4	7.3	0.1	0.2	1.1	0.12	55.2	834	116.4	0.5	0.0527	2.78	5.22	0.102	27.2549	0.532567	0.252	51.1765	0.531	1.49	2.10714	5.2354	1	390	55200
138		2	0	369		0		0	7.76	77.0	9.8	2.6	8.9	0.8	0.9	0.07	54.9	801	110.1	0	0	1.42	2.38	0.102	13.9216	0.596639	0.357	23.3333	0.671	1.48	1.87955	2.11624	1	489	LDL
150		2	0	130	1.14	0	0	0	11.04	73.0	14.9	8.1	1.4	0.4	2.2	0.24	45	710		0.75	0.0828	0.848	8.95	0.102	8.31373	0.0947486	0.22	87.7451	2.78	10.7	12.6364	0.305036
151		2	0	89	0.36	0	0	0	8.7	74.0	16.2	9.0	0.0	0.1	0.7	0.06	47.5	674			0	0.398	7.28	0.102	3.90196	0.0546703	0.273	71.3725	1.55	3.51	5.67766	0.256774	1	498	LDL
